# Supplementary material for: Real-Time FTIR-ATR Spectroscopy for Monitoring Ethanolysis: Spectral Evaluation, Regression Modelling, and Molecular Insight
Source: Int J Mol Sci. 2025 Sep 25;26(19):9381. doi: 10.3390/ijms26199381 (PMC12524959; doi:10.3390/ijms26199381)
Supplement: Supplementary file 1 [file ijms-26-09381-s001.zip]

Archive with 1 entries (1 files):
- ijms-3865198-supplementary.pdf
